# Supplementary material for: Unraveling Novel Strategies in Mesothelioma Treatments Using a Newly Synthetized Platinum(IV) Compound
Source: Pharmaceutics. 2024 Jul 31;16(8):1015. doi: 10.3390/pharmaceutics16081015 (PMC11359418; doi:10.3390/pharmaceutics16081015)
Supplement: Supplementary file 1 [file pharmaceutics-16-01015-s001.zip]

Archive with 1 entries (1 files):
- pharmaceutics-3082623-supplementary.pdf
